# Supplementary material for: Three new species of the millipede genus Tylopus Jeekel, 1968 from Thailand, with additional notes on the species described by Attems (Diplopoda, Polydesmida, Paradoxosomatidae)
Source: Zookeys. 2014 Aug 18;(435):63–91. doi: 10.3897/zookeys.435.8286 (PMC4141187; doi:10.3897/zookeys.435.8286)
Supplement: XML Treatment for Tylopus corrugatus [file zookeys.435.8286-treatment1.xml]

<!DOCTYPE tp:taxon-treatment
  PUBLIC "-//TaxonX//DTD Taxonomic Treatment Publishing DTD v0 20100105//EN" "tax-treatment-NSO.dtd">
<tp:taxon-treatment xmlns:tp="http://www.plazi.org/taxpub"><tp:treatment-meta><kwd-group><label>Taxon classification</label><kwd><named-content content-type="kingdom">Animalia</named-content></kwd><kwd><named-content content-type="order">Polydesmida</named-content></kwd><kwd><named-content content-type="family">Paradoxosomatidae</named-content></kwd></kwd-group><mixed-citation publication-type="journal"><person-group><name><surname>Likhitrakarn</surname><given-names>Natdanai</given-names></name><name><surname>Golovatch</surname><given-names>Sergei I.</given-names></name><name><surname>Panha</surname><given-names>Somsak</given-names></name></person-group><article-title>Three new species of the millipede genus <italic>Tylopus</italic> Jeekel, 1968 from Thailand, with additional notes on the species described by Attems (Diplopoda, Polydesmida, Paradoxosomatidae)</article-title><source>Zookeys</source><day>18</day><month>8</month><year>2014</year><volume>2014</volume><issue>435</issue><fpage>63</fpage><lpage>91</lpage><pub-id pub-id-type="doi">10.3897/zookeys.435.8286</pub-id></mixed-citation></tp:treatment-meta><tp:nomenclature><tp:taxon-name>
                            <tp:taxon-name-part taxon-name-part-type="genus">Tylopus</tp:taxon-name-part>
                            <tp:taxon-name-part taxon-name-part-type="species">corrugatus</tp:taxon-name-part>
                            <object-id xmlns:xlink="http://www.w3.org/1999/xlink" content-type="zoobank" xlink:type="simple">http://zoobank.org/BF1AF28F-1392-44B1-A117-7C8F47BDF77A</object-id>
                        </tp:taxon-name><tp:taxon-status xmlns:xlink="http://www.w3.org/1999/xlink" xlink:type="simple">sp. n.</tp:taxon-status><xref ref-type="fig" rid="F1">Figs 1</xref><xref ref-type="fig" rid="F2">–</xref><xref ref-type="fig" rid="F3">3</xref></tp:nomenclature><tp:treatment-sec sec-type="Holotype"><title>Holotype.</title><p>♂ (CUMZ), Thailand, Chiang Mai Province, Chom Thong District, Doi Inthanon National Park, 1,700 m a.s.l., <named-content xmlns:xlink="http://www.w3.org/1999/xlink" content-type="dwc:verbatimCoordinates" xlink:type="simple">18°31'55"N, 98°29'30"E</named-content>, 20.12.2013, leg. N. Likhitrakarn &amp; S. Chaiwong.</p></tp:treatment-sec><tp:treatment-sec sec-type="Paratypes"><title>Paratypes.</title><p>2 ♂, 6 ♀, 2 juveniles (CUMZ), 1 ♂ (NHMW), same locality, together with holotype. 1 ♂, 1 ♀ (CUMZ), same locality, 25.01.2013, leg. N. Likhitrakarn.</p></tp:treatment-sec><tp:treatment-sec sec-type="Name"><title>Name.</title><p>To emphasize the clearly wrinkled postcollum metaterga.</p></tp:treatment-sec><tp:treatment-sec sec-type="Diagnosis"><title>Diagnosis.</title><p>Differs from congeners mainly in the very strongly developed paraterga with evident oblong ridges. Gonopod process <bold>h</bold> prominent, hook-shape, much longer than solenophore.</p></tp:treatment-sec><tp:treatment-sec sec-type="Description"><title>Description.</title><p>Length 15.5–18.2 (♂) or 16.5–21.0 mm (♀), width of midbody pro- and metazonae 1.50–1.70 and 1.95–2.15 mm (♂) or 1.55–2.0 and 2.0–2.5 mm (♀), respectively.</p><p>Coloration of live animals blackish-brown (<xref ref-type="fig" rid="F1">Fig. 1A</xref>) with a pattern of contrasting light brown paraterga and posterior halves of midbody metaterga and epiproct, dark brown to light brown head, legs and antennae; coloration in alcohol faded after two months of preservation, paraterga, legs and epiproct being light brown to whitish; <!--PageBreak-->head to metazonae 3 blackish, thereafter metazonae with a light brown to whitish cross (<xref ref-type="fig" rid="F1">Fig. 1B, D, F</xref>); venter and a few basal podomeres light brown to yellow-brown, legs increasingly darker brown distally (<xref ref-type="fig" rid="F1">Fig. 1B–J</xref>).</p><fig id="F1" position="float" orientation="portrait"><label>Figure 1.</label><caption><p><italic><tp:taxon-name>Tylopus corrugatus</tp:taxon-name></italic> sp. n., ♂ holotype; <bold>A</bold> habitus, live coloration <bold>B, C</bold> anterior part of body, dorsal and lateral views, respectively <bold>D, E</bold> segments 10 and 11, dorsal and lateral views, respectively <bold>F–H</bold> posterior part of body, dorsal, ventral and lateral views, respectively <bold>I, J</bold> sternal cones between coxae 4, subcaudal and sublateral views, respectively.</p></caption><graphic xmlns:xlink="http://www.w3.org/1999/xlink" xlink:href="zookeys-435-063-g001.jpg" position="float" orientation="portrait" xlink:type="simple"/></fig><p>Clypeolabral region and vertex sparsely setose, epicranial suture distinct. Antennae moderately long (<xref ref-type="fig" rid="F1">Fig. 1A–C</xref>), reaching body segment 3 (♂) or 2 (♀) when stretched dorsally. In width, head &lt; segment 3 = 4 &lt; collum &lt; 2 &lt; 5–17 (♂, ♀); thereafter body gently and gradually tapering. Collum with three transverse rows of setae: 4+4 anterior, 3+3 intermediate and 5+5 posterior; a small incision laterally in posterior half; <!--PageBreak-->caudal corner of paraterga rounded, slightly declined ventrad, produced behind rear tergal margin (<xref ref-type="fig" rid="F1">Fig. 1B, C</xref>).</p><p>Tegument leathery and shining, prozonae very finely shagreened, metaterga leathery, finely microgranulate and delicately rugulose; surface below paraterga finely mi<!--PageBreak-->crogranulate. Postcollum metaterga with two transverse rows of setae on evident oblong ridges: 2+2 in anterior (pre-sulcus) and 3+3 in posterior (post-sulcus) row, caudal row being more strongly developed than anterior one (<xref ref-type="fig" rid="F1">Fig. 1B–F, H</xref>); behind segment 10, metaterga with: 2+2 in anterior and 3(4)+3(4) in posterior row. Tergal setae long, strong, slender, about 1/3 of metatergal length. Axial line visible on metaterga. Paraterga very strongly developed (<xref ref-type="fig" rid="F1">Fig. 1B–F, H</xref>), especially well so in ♂, set at about 1/4 midbody height, mostly upturned, all lying high, but always below dorsum; shoulders well-developed, mostly rounded; caudal corner almost completely to fully pointed, extending increasingly beyond tergal margin, posterior edge mostly oblique, especially strongly so on segments 16–19 (<xref ref-type="fig" rid="F1">Fig. 1F, H</xref>); paraterga very thin blunt blades in lateral view, a little thicker only on pore-bearing segments. Calluses on paraterga delimited by <!--PageBreak-->a sulcus only dorsally. Paraterga 2 broad, anterior edge angular, lateral edge with two evident incisions in anterior half; posterior edge slightly concave (<xref ref-type="fig" rid="F1">Fig. 1B, C</xref>). Lateral edge of paraterga with evident incisions, one in anterior 1/3, the other at midway, caudal incision being smaller in pore-bearing segments. Ozopores evident, lateral, lying in an ovoid groove at about 1/3 in front of caudal corner. Transverse sulcus usually distinct (<xref ref-type="fig" rid="F1">Fig. 1B, D, F</xref>), slightly incomplete on segment 19, complete on metaterga 4–18, deep, reaching bases of paraterga, clearly beaded at bottom. Stricture between pro- and metazonae wide, clearly ribbed at bottom down to base of paraterga (<xref ref-type="fig" rid="F1">Fig. 1B–E</xref>). Pleurosternal carinae complete crests with a sharp caudal tooth on segment 7 (♂, ♀), a small, caudal, mostly sharp tooth until segment 17 (♂) or 16 (♀), thereafter missing (<xref ref-type="fig" rid="F1">Fig. 1C, E, H</xref>). Epiproct (<xref ref-type="fig" rid="F1">Fig. 1F, G</xref>) conical, flattened dorsoventrally, with two strong apical papillae; tip subtruncate; pre-apical papillae evident, lying close to tip. Hypoproct roundly subtrapeziform (<xref ref-type="fig" rid="F1">Fig. 1G</xref>), setiferous knobs at caudal edge well-separated and evident.</p><p>Sterna very densely setose, with a small cone caudally near each coxa, rear cones being a bit better developed than front ones (<xref ref-type="fig" rid="F2">Fig. 2D</xref>); a deeply notched sternal lobe between ♂ coxae 4 (<xref ref-type="fig" rid="F1">Fig. 1I, J</xref>). Legs moderately long and slender, midbody ones ca 1.0–1.2 (♂) or 0.9–1.1 times (♀) as long as body height, ♂ legs of segments 5–16 with an evident adenostyle (tubercle) on femur, postfemur, tibia and tarsus (<xref ref-type="fig" rid="F2">Fig. 2D–F</xref>); tarsal brushes present until ♂ legs 7.</p><fig id="F2" position="float" orientation="portrait"><label>Figure 2.</label><caption><p><italic><tp:taxon-name>Tylopus corrugatus</tp:taxon-name></italic> sp. n., ♂ holotype; <bold>A–C</bold> right gonopod, lateral, mesal and anteromesal views, respectively, scale bar: 0.2 mm <bold>D</bold> sternum of segment 10. <bold>E, F</bold> leg of segment 10, depicted not to scale.</p></caption><graphic xmlns:xlink="http://www.w3.org/1999/xlink" xlink:href="zookeys-435-063-g002.jpg" position="float" orientation="portrait" xlink:type="simple"/></fig><p>Gonopods (<xref ref-type="fig" rid="F2">Figs 2A–C</xref>, <xref ref-type="fig" rid="F3">3</xref>) simple; coxa a little curved caudad, sparsely setose distoventrally. Prefemur densely setose, about 1/3 as long as femorite + “postfemoral” part. Femorite rather stout, expanded distad, slightly curved, showing a mesal groove; lobe <bold>l</bold> simple; process <bold>m</bold> apicoventral and spiniform; solenophore long and slender, typically coiled, tip subtruncate; process <bold>h</bold> strongly developed, curved and acute, longer than solenophore.</p><fig id="F3" position="float" orientation="portrait"><label>Figure 3.</label><caption><p><italic><tp:taxon-name>Tylopus corrugatus</tp:taxon-name></italic> sp. n., ♂ paratype, right gonopod; <bold>A, B</bold> mesal and lateral views, respectively <bold>C–F</bold> distal part, mesal, lateral, posterior and anterior views, respectively. Scale bars: 0.2 mm.</p></caption><graphic xmlns:xlink="http://www.w3.org/1999/xlink" xlink:href="zookeys-435-063-g003.jpg" position="float" orientation="portrait" xlink:type="simple"/></fig></tp:treatment-sec></tp:taxon-treatment>
