# Supplementary material for: Three new species of the millipede genus Tylopus Jeekel, 1968 from Thailand, with additional notes on the species described by Attems (Diplopoda, Polydesmida, Paradoxosomatidae)
Source: Zookeys. 2014 Aug 18;(435):63–91. doi: 10.3897/zookeys.435.8286 (PMC4141187; doi:10.3897/zookeys.435.8286)
Supplement: XML Treatment for Tylopus parahilaroides [file zookeys.435.8286-treatment2.xml]

<!DOCTYPE tp:taxon-treatment
  PUBLIC "-//TaxonX//DTD Taxonomic Treatment Publishing DTD v0 20100105//EN" "tax-treatment-NSO.dtd">
<tp:taxon-treatment xmlns:tp="http://www.plazi.org/taxpub"><tp:treatment-meta><kwd-group><label>Taxon classification</label><kwd><named-content content-type="kingdom">Animalia</named-content></kwd><kwd><named-content content-type="order">Polydesmida</named-content></kwd><kwd><named-content content-type="family">Paradoxosomatidae</named-content></kwd></kwd-group><mixed-citation publication-type="journal"><person-group><name><surname>Likhitrakarn</surname><given-names>Natdanai</given-names></name><name><surname>Golovatch</surname><given-names>Sergei I.</given-names></name><name><surname>Panha</surname><given-names>Somsak</given-names></name></person-group><article-title>Three new species of the millipede genus <italic>Tylopus</italic> Jeekel, 1968 from Thailand, with additional notes on the species described by Attems (Diplopoda, Polydesmida, Paradoxosomatidae)</article-title><source>Zookeys</source><day>18</day><month>8</month><year>2014</year><volume>2014</volume><issue>435</issue><fpage>63</fpage><lpage>91</lpage><pub-id pub-id-type="doi">10.3897/zookeys.435.8286</pub-id></mixed-citation></tp:treatment-meta><tp:nomenclature><tp:taxon-name>
                            <tp:taxon-name-part taxon-name-part-type="genus">Tylopus</tp:taxon-name-part>
                            <tp:taxon-name-part taxon-name-part-type="species">parahilaroides</tp:taxon-name-part>
                            <object-id xmlns:xlink="http://www.w3.org/1999/xlink" content-type="zoobank" xlink:type="simple">http://zoobank.org/0E564999-E51A-4D50-9099-8857FF80E9D6</object-id>
                        </tp:taxon-name><tp:taxon-status xmlns:xlink="http://www.w3.org/1999/xlink" xlink:type="simple">sp. n.</tp:taxon-status><xref ref-type="fig" rid="F4">Figs 4</xref><xref ref-type="fig" rid="F5">, 5</xref></tp:nomenclature><tp:treatment-sec sec-type="Holotype"><title>Holotype.</title><p>♂ (CUMZ), Thailand, Loei Province, Phuluang District, Phuluang Wildlife Sanctuary, 1,486 m a.s.l., <named-content xmlns:xlink="http://www.w3.org/1999/xlink" content-type="dwc:verbatimCoordinates" xlink:type="simple">17°16'44.9"N, 101°31'10.2"E</named-content>, 20.07.2011, leg. Sira Noommeechai.</p></tp:treatment-sec><tp:treatment-sec sec-type="Paratype"><title>Paratype.</title><p>1 ♀ (CUMZ), same data, together with holotype.</p></tp:treatment-sec><tp:treatment-sec sec-type="Name"><title>Name.</title><p>To emphasize the close resemblance to <italic><tp:taxon-name>Tylopus hilaroides</tp:taxon-name></italic> Golovatch, 1984.</p></tp:treatment-sec><tp:treatment-sec sec-type="Diagnosis"><title>Diagnosis.</title><p>Very similar to <italic><tp:taxon-name>Tylopus hilaroides</tp:taxon-name></italic>, especially as regards its gonopod conformation, but differs in the presence of two rows of setae on metaterga 3–18 (an anterior transverse row of 2+2 setae and a posterior row of 4+4 insertion points versus solely an anterior transverse row of 2+2 setae), by the transverse sulcus visible starting already from metatergum 4 (versus metatergum 5), as well as in gonopod process <bold>z</bold> with two evident spines along distal margin (versus three spines) and process <bold>h</bold> being smaller (versus stouter).</p><!--PageBreak--></tp:treatment-sec><tp:treatment-sec sec-type="Description"><title>Description.</title><p>Length 34 (♂) or 33 mm (♀), width of midbody pro- and metazonae 3.1 and 4.3 mm (♂) or 3.2 and 4.1 mm (♀), respectively.</p><p>Coloration of live animals dark castaneous brown (<xref ref-type="fig" rid="F4">Fig. 4A</xref>); legs red-brown, venter and a few basal podomeres light brown to yellow-brown; coloration of alcohol material after a half year preservation faded to dark brown; antennae and epiproct light brown to pallid, venter and a few basal podomeres light brown to pallid (<xref ref-type="fig" rid="F4">Fig. 4B–H</xref>).</p><fig id="F4" position="float" orientation="portrait"><label>Figure 4.</label><caption><p><italic><tp:taxon-name>Tylopus parahilaroides</tp:taxon-name></italic> sp. n., ♂ holotype; <bold>A</bold> habitus, live coloration <bold>B, C</bold> anterior part of body, dorsal and lateral views, respectively <bold>D, E</bold> segments 10 and 11, dorsal and lateral views, respectively <bold>F–H</bold> posterior part of body, dorsal, ventral and lateral views, respectively <bold>I, J</bold> sternal cones between coxae 4, caudal and lateral views, respectively.</p></caption><graphic xmlns:xlink="http://www.w3.org/1999/xlink" xlink:href="zookeys-435-063-g004.jpg" position="float" orientation="portrait" xlink:type="simple"/></fig><p>Clypeolabral region and vertex sparsely setose, epicranial suture distinct. Antennae moderately long (<xref ref-type="fig" rid="F4">Fig. 4A</xref>), reaching behind body segment 3 (♂, ♀) when stretched <!--PageBreak-->dorsally. In width, head &lt; segment 3 &lt; 4 &lt; 5 &lt; collum &lt; segment 2 &lt; 6–17 (♂) or head &lt; segment 3 &lt; 4 &lt; collum &lt; segment 2 &lt; 5–17 (♀); thereafter body gently and gradually tapering. Collum with three transverse rows of setae: 4+4 anterior, 3+3 intermediate, and 4+4 posterior; a setigerous incision laterally in posterior 1/3; caudal corner of paraterga very narrowly rounded, not drawn behind rear tergal margin (<xref ref-type="fig" rid="F4">Fig. 4B, C</xref>).</p><p>Tegument rather smooth and shining, prozonae finely shagreened, metaterga often rugose (<xref ref-type="fig" rid="F4">Fig. 4A–F</xref>); surface below paraterga finely microgranular (<xref ref-type="fig" rid="F4">Fig. 4C, E, H</xref>). Postcollum metaterga with an anterior transverse row of 2+2 setae visible at least as insertion points, and a posterior row of 4+4 insertion points. Tergal setae long, strong, slender, about 1/3 of metatergal length. Axial line clearly visible both on pro- and metazonae. Paraterga strongly developed (<xref ref-type="fig" rid="F4">Fig. 4B–H</xref>), especially so in ♂, lying rather high (at 1/3 of midbody height), slightly upturned, but lying below dorsum; anterior edge rounded, caudal corner very narrowly rounded, starting from segment 13 extending increasingly beyond rear tergal margin, pointed, on segments 15–19 tips strongly curved mesad (<xref ref-type="fig" rid="F4">Fig. 4F, H</xref>); lateral edge on poreless segments with two evident (anterior larger, posterior one smaller) setigerous incisions in anterior 1/3, but with only one strong (anterior) incision on pore-bearing segments (<xref ref-type="fig" rid="F4">Fig. 4B, D, F</xref>); posterior edge oblique. Calluses on paraterga narrow, delimited by a sulcus only dorsally in segments 2–3, but both dorsally and ventrally in following segments. Paraterga 2 broad, posterior edge clearly oblique. Paraterga 2 and 3 broadly angular anteriorly, following <!--PageBreak-->segments with rounded anterior edges (<xref ref-type="fig" rid="F4">Fig. 4B</xref>). Ozopores evident, lateral, lying in an ovoid groove at about 1/3 in front of posterior edge of metaterga. Transverse sulcus usually distinct (<xref ref-type="fig" rid="F4">Fig. 4B, D, H</xref>), slightly incomplete on segments 4 and 19, complete on metaterga 5–18 (♂, ♀), narrow, wavy, rather deep, not reaching bases of paraterga, at most faintly ribbed at bottom. Stricture between pro- and metazonae broad and deep, beaded at bottom down to well below base of paraterga (<xref ref-type="fig" rid="F4">Fig. 4B, D, H</xref>). Pleurosternal carinae complete crests with a sharp caudal tooth on segments 2–4, thereafter split into a sharp front and a sharp caudal tooth, the former gradually turning into a bulge, the latter tooth gradually reduced until segment 17 (♂, ♀). Epiproct (<xref ref-type="fig" rid="F4">Fig. 4F, G</xref>) conical, flattened dorsoventrally, with two evident apical papillae; tip subtruncate; pre-apical papillae small, lying rather close to tip. Hypoproct roundly subtrapeziform, setiferous knobs at caudal edge small and well-separated (<xref ref-type="fig" rid="F4">Fig. 4G</xref>).</p><p>Sterna densely setose, without modifications; a single, linguiform, sternal lobe between ♂ coxae 4 (<xref ref-type="fig" rid="F4">Fig. 4I, J</xref>). Legs rather long and slender, midbody ones ca 1.2–1.3 (♂) or 1.1–1.4 times (♀) as long as body height; appressed setation ventrally on coxa, prefemur and femur, but tarsal brushes absent; ♂ prefemora distinctly bulged laterally (<xref ref-type="fig" rid="F5">Fig. 5C</xref>), ♂ postfemora and tibiae on segments 7–17 with an evident adenostyle at midway on ventral side (<xref ref-type="fig" rid="F5">Fig. 5C</xref>).</p><fig id="F5" position="float" orientation="portrait"><label>Figure 5.</label><caption><p><italic><tp:taxon-name>Tylopus parahilaroides</tp:taxon-name></italic> sp. n., ♂ holotype; <bold>A, B</bold> right gonopod, lateral and mesal views, respectively, scale bar: 0.2 mm <bold>C</bold> leg of segment 10, depicted not to scale.</p></caption><graphic xmlns:xlink="http://www.w3.org/1999/xlink" xlink:href="zookeys-435-063-g005.jpg" position="float" orientation="portrait" xlink:type="simple"/></fig><p>Gonopods (<xref ref-type="fig" rid="F5">Fig. 5A, B</xref>) simple; coxa a little curved caudad, sparsely setose distoventrally. Prefemur densely setose, about 1/3 as long as femorite + “postfemoral” part. Femorite rather stout, expanded distad, slightly curved, showing a mesal groove; lobe <bold>l</bold> simple; process <bold>z</bold> with two evident spines along dorsal margin; process <bold>h</bold> short and slender, curved, with an acute tip; solenophore long and slender, typically coiled, tip subtruncate.</p></tp:treatment-sec></tp:taxon-treatment>
