# Supplementary material for: Three new species of the millipede genus Tylopus Jeekel, 1968 from Thailand, with additional notes on the species described by Attems (Diplopoda, Polydesmida, Paradoxosomatidae)
Source: Zookeys. 2014 Aug 18;(435):63–91. doi: 10.3897/zookeys.435.8286 (PMC4141187; doi:10.3897/zookeys.435.8286)
Supplement: XML Treatment for Tylopus trigonum [file zookeys.435.8286-treatment3.xml]

<!DOCTYPE tp:taxon-treatment
  PUBLIC "-//TaxonX//DTD Taxonomic Treatment Publishing DTD v0 20100105//EN" "tax-treatment-NSO.dtd">
<tp:taxon-treatment xmlns:tp="http://www.plazi.org/taxpub"><tp:treatment-meta><kwd-group><label>Taxon classification</label><kwd><named-content content-type="kingdom">Animalia</named-content></kwd><kwd><named-content content-type="order">Polydesmida</named-content></kwd><kwd><named-content content-type="family">Paradoxosomatidae</named-content></kwd></kwd-group><mixed-citation publication-type="journal"><person-group><name><surname>Likhitrakarn</surname><given-names>Natdanai</given-names></name><name><surname>Golovatch</surname><given-names>Sergei I.</given-names></name><name><surname>Panha</surname><given-names>Somsak</given-names></name></person-group><article-title>Three new species of the millipede genus <italic>Tylopus</italic> Jeekel, 1968 from Thailand, with additional notes on the species described by Attems (Diplopoda, Polydesmida, Paradoxosomatidae)</article-title><source>Zookeys</source><day>18</day><month>8</month><year>2014</year><volume>2014</volume><issue>435</issue><fpage>63</fpage><lpage>91</lpage><pub-id pub-id-type="doi">10.3897/zookeys.435.8286</pub-id></mixed-citation></tp:treatment-meta><tp:nomenclature><tp:taxon-name>
                            <tp:taxon-name-part taxon-name-part-type="genus">Tylopus</tp:taxon-name-part>
                            <tp:taxon-name-part taxon-name-part-type="species">trigonum</tp:taxon-name-part>
                            <object-id xmlns:xlink="http://www.w3.org/1999/xlink" content-type="zoobank" xlink:type="simple">http://zoobank.org/7B4546E1-7163-433F-816D-6DCB8E010BAF</object-id>
                        </tp:taxon-name><tp:taxon-status xmlns:xlink="http://www.w3.org/1999/xlink" xlink:type="simple">sp. n.</tp:taxon-status><xref ref-type="fig" rid="F6">Figs 6</xref><xref ref-type="fig" rid="F7">, 7</xref></tp:nomenclature><tp:treatment-sec sec-type="Holotype"><title>Holotype.</title><p>♂ (CUMZ), Thailand, Tak Province, Umphang District, Pa Wai Waterfall, 804 m a.s.l., <named-content xmlns:xlink="http://www.w3.org/1999/xlink" content-type="dwc:verbatimCoordinates" xlink:type="simple">16°34'29.6"N, 98°50'3.2"E</named-content>, 20.01.2011, leg. C. Sutcharit &amp; N. Likhitrakarn.</p></tp:treatment-sec><tp:treatment-sec sec-type="Paratypes"><title>Paratypes.</title><p>1 ♂ (CUMZ), same data, together with holotype. 3 ♀ (CUMZ), same district, Thee Lor Sue Waterfall, 591 m a.s.l., <named-content xmlns:xlink="http://www.w3.org/1999/xlink" content-type="dwc:verbatimCoordinates" xlink:type="simple">15°55'38.1"N, 98°45'12.8"E</named-content>, 19.01.2011, leg. N. Likhitrakarn.</p></tp:treatment-sec><tp:treatment-sec sec-type="Name"><title>Name.</title><p>To emphasize the light brown triangle on terga; noun in apposition.</p></tp:treatment-sec><tp:treatment-sec sec-type="Diagnosis"><title>Diagnosis.</title><p>This new species shows a peculiar colour pattern, much like that observed in <italic><tp:taxon-name>Tylopus schawalleri</tp:taxon-name></italic> Golovatch, 2013, but differs in gonopod process <bold>h</bold> being rather short and coiled (versus high and strongly twisted), as well as by the presence of a process <bold>m</bold> (versus absent).</p></tp:treatment-sec><tp:treatment-sec sec-type="Description"><title>Description.</title><p>Length 21.2–27.8 (♂) or 22.1–24.0 mm (♀), width of midbody pro- and metazona 1.97–1.83 and 2.65–2.78 mm (♂) or 2.43–2.58 and 3.05–3.14 mm (♀), respectively.</p><!--PageBreak--><p>Coloration of live animals light brown (<xref ref-type="fig" rid="F6">Fig. 6A</xref>); paraterga, legs and epiproct light brown, head and collum blackish, following terga with a light brown triangle and blackish collar covering both pro- and metazonae; coloration of alcohol material after three years of preservation faded to whitish with a pattern of a contrasting dark brown inverted triangle at anterior edge of metazonae and a light brown triangle at posterior edge of prozonae (<xref ref-type="fig" rid="F6">Fig. 6B–H</xref>).</p><fig id="F6" position="float" orientation="portrait"><label>Figure 6.</label><caption><p><italic><tp:taxon-name>Tylopus trigonum</tp:taxon-name></italic> sp. n., ♂ holotype; <bold>A</bold> habitus, live coloration <bold>B, C</bold> anterior part of body, dorsal and lateral views, respectively <bold>D, E</bold> segments 10 and 11, dorsal and lateral views, respectively <bold>F–H</bold> posterior part of body, dorsal, ventral and lateral views, respectively <bold>I, J</bold> sternal cones between coxae 4, subcaudal and sublateral views, respectively.</p></caption><graphic xmlns:xlink="http://www.w3.org/1999/xlink" xlink:href="zookeys-435-063-g006.jpg" position="float" orientation="portrait" xlink:type="simple"/></fig><p>Clypeolabral region and vertex sparsely setose, epicranial suture distinct. Antennae very short (<xref ref-type="fig" rid="F6">Fig. 6A, B</xref>), reaching only behind body segment 2 (♂) or collum (♀) when <!--PageBreak-->stretched dorsally. In width, head &lt; segment 3 &lt; 4 &lt; collum &lt; segment 2 &lt; 5–17 (♂, ♀); thereafter body gently and gradually tapering. Collum with three transverse rows of strong setae: 4+4 anterior, 2+2 intermediate, and 4+4 posterior; a rounded incision laterally in posterior half; caudal corner of paraterga rounded, slightly declined ventrad, produced behind rear tergal margin (<xref ref-type="fig" rid="F6">Fig. 6B, C</xref>).</p><p>Tegument rather smooth and shining, prozonae very finely shagreened, metaterga smooth and finely rugulose, leathery; surface below paraterga finely microgranulate (<xref ref-type="fig" rid="F6">Fig. 6B–H</xref>). Postcollum metaterga with two transverse rows of setae on small knobs to oblong ridges: 2+2 in anterior (pre-sulcus), 3+3 in posterior (post-sulcus) row, caudal row more strongly developed than anterior one, starting from metaterga 11 with 2+2 in anterior and 4(3)+4(3) in posterior row. Tergal setae long, strong, slender, about 1/3 of metatergal length. Axial line visible. Paraterga very strongly developed (<xref ref-type="fig" rid="F6">Fig. 6B–F, H</xref>), especially well in ♂, set high, at about 1/3 of midbody height, slightly upturned, always lying high, but below dorsum; shoulders well-developed, mostly regularly rounded and narrowly bordered, fused to callus; caudal corner narrowly rounded to fully pointed, extending increasingly beyond rear tergal margin, posterior edge clearly oblique (<xref ref-type="fig" rid="F6">Fig. 6B, D, F</xref>); paraterga very thin blunt blades in lateral view, a little thicker only on pore-bearing segments. Calluses on paraterga delimited by a sulcus both dorsally and ventrally. Paraterga 2 broad, anterior edge angular, lateral edge with three evident incisions in anterior half (<xref ref-type="fig" rid="F6">Fig. 6B, C</xref>). Lateral edge of following paraterga with two clear <!--PageBreak-->incisions, one in anterior 1/3, the other at midway, front one being particularly evident. Ozopores evident, lateral, lying in an ovoid groove at about 1/3 in front of caudal corner. Transverse sulcus usually distinct (<xref ref-type="fig" rid="F6">Fig. 6B, D, H</xref>), slightly incomplete on segments 4 and 19, complete on metaterga 5–18, deep, reaching bases of paraterga, clearly ribbed at bottom. Stricture between pro- and metazonae very wide, clearly beaded at bottom down to base of paraterga (<xref ref-type="fig" rid="F6">Fig. 6B, D, H</xref>). Pleurosternal carinae complete crests with a sharp caudal tooth on segment 12 (♂) or 7 (♀), thereafter increasingly well reduced in size and sharpness until segment 17 (♂) or 14 (♀), onward missing (<xref ref-type="fig" rid="F6">Fig. 6C, E, H</xref>). Epiproct (<xref ref-type="fig" rid="F6">Fig. 6F–H</xref>) conical, flattened dorsoventrally, subtruncate, with two evident apical papillae directed caudally, both pointed at tip; pre-apical papillae evident, lying close to tip. Hypoproct roundly subtrapeziform (<xref ref-type="fig" rid="F6">Fig. 6G</xref>), small setiferous knobs at caudal edge well-separated and evident.</p><p>Sterna very densely setose, with a small cone caudally near each coxa; a single, linguiform, deeply medially notched sternal lobe between ♂ coxae 4 (<xref ref-type="fig" rid="F9">Fig. 9I, J</xref>). Legs moderately long and slender, midbody ones ca 1.1–1.2 (♂) or 1.0–1.1 times (♀) as long as body height, ♂ femora with 2–4 small adenostyles on ventral side (<xref ref-type="fig" rid="F7">Fig. 7C</xref>); tarsal brushes present until ♂ leg 7.</p><fig id="F7" position="float" orientation="portrait"><label>Figure 7.</label><caption><p><italic><tp:taxon-name>Tylopus trigonum</tp:taxon-name></italic> sp. n., ♂ holotype; <bold>A, B</bold> right gonopod, lateral and mesal views, respectively, scale bar: 0.2 mm <bold>C</bold> leg of segment 10, depicted not to scale.</p></caption><graphic xmlns:xlink="http://www.w3.org/1999/xlink" xlink:href="zookeys-435-063-g007.jpg" position="float" orientation="portrait" xlink:type="simple"/></fig><p>Gonopods (<xref ref-type="fig" rid="F7">Fig. 7A, B</xref>) very simple; coxa a little curved caudad, sparsely setose distoventrally. Prefemur densely setose, about 1/3 as long as femorite + “postfemoral” part. Femorite rather slender, expanded distad, slightly curved, showing a mesal groove; lobe <bold>l</bold> simple; solenophore long and slender, typically coiled, tip subtruncate; process <bold>m</bold> evident, but not spiniform; process <bold>h</bold> prominent, coiled, acute at tip.</p></tp:treatment-sec><tp:treatment-sec sec-type="Remark"><title>Remark.</title><p>The ♂ paratype on metatergum 19 shows 3+3 and 6+6 setae without knobs in the anterior and posterior rows, respectively.</p></tp:treatment-sec><tp:treatment-sec><!--Section generated to contain objects referenced in tp:taxon-treatment.--><fig id="F9" position="float" orientation="portrait"><label>Figure 9.</label><caption><p><italic><tp:taxon-name>Tylopus nodulipes</tp:taxon-name></italic> (Attems, 1953), ♂ lectotype; <bold>A, B</bold> left gonopod, mesal and lateral views, respectively <bold>C</bold> leg of segment 10, depicted not to scale.</p></caption><graphic xmlns:xlink="http://www.w3.org/1999/xlink" xlink:href="zookeys-435-063-g009.jpg" position="float" orientation="portrait" xlink:type="simple"/></fig></tp:treatment-sec></tp:taxon-treatment>
