# Supplementary material for: Three new species of the millipede genus Tylopus Jeekel, 1968 from Thailand, with additional notes on the species described by Attems (Diplopoda, Polydesmida, Paradoxosomatidae)
Source: Zookeys. 2014 Aug 18;(435):63–91. doi: 10.3897/zookeys.435.8286 (PMC4141187; doi:10.3897/zookeys.435.8286)
Supplement: XML Treatment for Tylopus nodulipes [file zookeys.435.8286-treatment4.xml]

<!DOCTYPE tp:taxon-treatment
  PUBLIC "-//TaxonX//DTD Taxonomic Treatment Publishing DTD v0 20100105//EN" "tax-treatment-NSO.dtd">
<tp:taxon-treatment xmlns:tp="http://www.plazi.org/taxpub"><tp:treatment-meta><kwd-group><label>Taxon classification</label><kwd><named-content content-type="kingdom">Animalia</named-content></kwd><kwd><named-content content-type="order">Polydesmida</named-content></kwd><kwd><named-content content-type="family">Paradoxosomatidae</named-content></kwd></kwd-group><mixed-citation publication-type="journal"><person-group><name><surname>Likhitrakarn</surname><given-names>Natdanai</given-names></name><name><surname>Golovatch</surname><given-names>Sergei I.</given-names></name><name><surname>Panha</surname><given-names>Somsak</given-names></name></person-group><article-title>Three new species of the millipede genus <italic>Tylopus</italic> Jeekel, 1968 from Thailand, with additional notes on the species described by Attems (Diplopoda, Polydesmida, Paradoxosomatidae)</article-title><source>Zookeys</source><day>18</day><month>8</month><year>2014</year><volume>2014</volume><issue>435</issue><fpage>63</fpage><lpage>91</lpage><pub-id pub-id-type="doi">10.3897/zookeys.435.8286</pub-id></mixed-citation></tp:treatment-meta><tp:nomenclature><tp:taxon-name>
                            <tp:taxon-name-part taxon-name-part-type="genus">Tylopus</tp:taxon-name-part>
                            <tp:taxon-name-part taxon-name-part-type="species">nodulipes</tp:taxon-name-part>
                        </tp:taxon-name><tp:taxon-authority>(Attems, 1953)</tp:taxon-authority><xref ref-type="fig" rid="F8">Figs 8</xref><xref ref-type="fig" rid="F9">, 9</xref><tp:nomenclature-citation-list><tp:nomenclature-citation><tp:taxon-name>Agnesia nodulipes</tp:taxon-name><comment> Attems, 1953: 174 (D).</comment></tp:nomenclature-citation><tp:nomenclature-citation><tp:taxon-name>Agnesia nodulipes</tp:taxon-name><comment> – <xref ref-type="bibr" rid="B14">Jeekel 1965</xref>: 98 (R).</comment></tp:nomenclature-citation><tp:nomenclature-citation><tp:taxon-name>Tylopus nodulipes</tp:taxon-name><comment> – <xref ref-type="bibr" rid="B15">Jeekel 1968</xref>: 60 (M); <xref ref-type="bibr" rid="B13">Hoffman 1973</xref>: 371(M, D); <xref ref-type="bibr" rid="B8">Golovatch 1983</xref>: 182 (M); <xref ref-type="bibr" rid="B9">1984</xref>: 69 (M, D); <xref ref-type="bibr" rid="B12">Golovatch and Enghoff 1993</xref>: 90 (M, D); <xref ref-type="bibr" rid="B7">Enghoff et al. 2004</xref>: 40 (R); <xref ref-type="bibr" rid="B16">Likhitrakarn et al. 2010</xref>: 25 (R, D); <xref ref-type="bibr" rid="B17">Nguyen 2012</xref>: 301 (R, D).</comment></tp:nomenclature-citation></tp:nomenclature-citation-list></tp:nomenclature><tp:treatment-sec sec-type="Lectotype"><title>Lectotype</title><p>♂ (here designated) of <italic><tp:taxon-name>Agnesia nodulipes</tp:taxon-name></italic> (NHMW-3986), Laos, Luang Prabang, 1938–1939, leg. C. Dawydoff.</p><p>Lectotype designation proposed herewith is necessary to ensure the species is based on a complete ♂ coming from a certain locality, because (1) <xref ref-type="bibr" rid="B3">Attems (1953)</xref> provided no information on the number and sex of syntypes, and (2) he stated their provenance to have been both from Luang Prabang, Laos and Mount Fan-Si-Pan, Lao Cai Province, Vietnam. No paralectotype material could be traced in the Vienna Museum.</p><!--PageBreak--></tp:treatment-sec><tp:treatment-sec sec-type="Redescription"><title>Redescription.</title><p>Lectotype ca 24 mm long, width of midbody pro- and metazonae 2.1 and 2.9 mm (vs 3.0 in width, as given in the available description (<xref ref-type="bibr" rid="B3">Attems 1953</xref>)). Coloration of alcohol material after long preservation rather uniformly light reddish brown (<xref ref-type="fig" rid="F8">Fig. 8A–G</xref>) with light yellow antennae, paraterga, epiproct and legs (versus dark maroon with light yellowish brown mid-dorsal parts of prozonae, paraterga a little lighter, antennae light chestnut brown and legs yellow brown, as given in the original description (<xref ref-type="bibr" rid="B3">Attems 1953</xref>)).</p><fig id="F8" position="float" orientation="portrait"><label>Figure 8.</label><caption><p><italic><tp:taxon-name>Tylopus nodulipes</tp:taxon-name></italic> (Attems, 1953), ♂ lectotype; <bold>A, B</bold> anterior part of body, dorsal and lateral views, respectively <bold>C</bold> segments 10 and 11, dorsal view <bold>D</bold> segments 9–11, lateral view <bold>E–G</bold> posterior part of body, lateral, dorsal and ventral views, respectively <bold>H, I</bold> sternal cones between coxae 4, caudal and lateral views, respectively.</p></caption><graphic xmlns:xlink="http://www.w3.org/1999/xlink" xlink:href="zookeys-435-063-g008.jpg" position="float" orientation="portrait" xlink:type="simple"/></fig><p>Clypeolabral region densely setose; vertex rather smooth, only faintly rugulose; epicranial suture distinct. Antennae rather long and slender (<xref ref-type="fig" rid="F8">Fig. 8A, B</xref>), reaching behind body segment 3 when stretched dorsally. In width, head &lt; segments 3 and 4 &lt; collum &lt; 2 &lt; 5–16, gently and gradually tapering thereafter. Collum smooth, with three transverse rows of setae, 4+4 anterior, 2+2 intermediate, and 4+4 posterior; caudal corner of paraterga subrectangular, narrowly rounded (<xref ref-type="fig" rid="F8">Fig. 8A, B</xref>), drawn behind rear tergal margin.</p><p>Tegument smooth and shining; metaterga rugulose, prozonae finely shagreened, surface below paraterga finely microgranulate. Metaterga 2–17 with two transverse <!--PageBreak-->rows of setae: 2+2 in anterior (pre-sulcus) row and 3(2)+3(2) in posterior (post-sulcus) one, setae being borne on very small tubercles growing a little larger laterally, metaterga 18 and 19 with two transverse rows of setae: 2+2 in anterior and 4+4 in posterior row. Tergal setae long, strong, slender, about 1/3 of metatergal length. Axial line visible. Paraterga very strongly developed (<xref ref-type="fig" rid="F8">Fig. 8A–G</xref>), subhorizontal, lying below dorsum, thin blunt blades in lateral view, a little thicker only on pore-bearing segments, on postcollum segments extending increasingly beyond rear tergal margin, nearly pointed to pointed, caudal tip on paraterga 18–19 clearly curved mesad. Calluses delimited by a sulcus only dorsally, rather narrow. Paraterga 2 broad, slightly upturned, anterior edge rounded, lateral edge with three small incisions in anterior half; posterior edge oblique (<xref ref-type="fig" rid="F8">Fig. 8A, B</xref>). Anterior edge of postcollum metaterga broadly rounded, bordered and fused to callus, lateral edge with two small incisions in anterior half on poreless segments, with only one incision near front 1/3 on pore-bearing ones. Ozopores evident, lateral, lying inside an ovoid groove at about 1/3 of metazonital length. Transverse sulcus complete on metaterga 5–18, incomplete on metatergum 19, rather wide, reaching bases of paraterga, faintly beaded at bottom (<xref ref-type="fig" rid="F8">Fig. 8A, C, F</xref>). Stricture between pro- and metazonae very wide, shallow, faintly beaded at bottom down to base of paraterga. Pleurosternal carinae complete crests only on segment 2 (<xref ref-type="fig" rid="F8">Fig. 8B</xref>), with anteriorly bulged crests and a sharp denticle caudally on segments 3–8, thereafter only a small sharp caudal tooth on segments 9–15, onward missing (<xref ref-type="fig" rid="F8">Fig. 8B &amp; D</xref>). <!--PageBreak-->Epiproct (<xref ref-type="fig" rid="F8">Fig. 8F, G</xref>) conical, flattened dorsoventrally, apical papillae evident; tip subtruncate; pre-apical papillae rather large, lying close to tip. Hypoproct (<xref ref-type="fig" rid="F8">Fig. 8G</xref>) roundly subtrapeziform, setigerous knobs at caudal margin evident and well-separated.</p><p>Sterna sparsely setose, starting from segment 6 with a small cone caudally near each coxa, rear cones being a little larger than front ones; a rather large, linguiform, densely setose, sternal lobe between ♂ coxae 4 (<xref ref-type="fig" rid="F8">Fig. 8H, I</xref>). Legs moderately long and slender, midbody ones ca 1.2–1.3 times as long as body height, legs of segments 8–18 with an evident adenostyle on each prefemur, postfemur and tibia, with two adenostyles on each femur (<xref ref-type="fig" rid="F9">Fig. 9C</xref>); tarsal brushes present only until ♂ legs 4.</p><fig id="F9" position="float" orientation="portrait"><label>Figure 9.</label><caption><p><italic><tp:taxon-name>Tylopus nodulipes</tp:taxon-name></italic> (Attems, 1953), ♂ lectotype; <bold>A, B</bold> left gonopod, mesal and lateral views, respectively <bold>C</bold> leg of segment 10, depicted not to scale.</p></caption><graphic xmlns:xlink="http://www.w3.org/1999/xlink" xlink:href="zookeys-435-063-g009.jpg" position="float" orientation="portrait" xlink:type="simple"/></fig><p>Gonopods (<xref ref-type="fig" rid="F9">Fig. 9A, B</xref>) rather simple; prefemur densely setose, about 1/3 as long as femorite + “postfemoral” part. Femorite stout, expanded distad, slightly curved, showing a mesal groove; lobe <bold>l</bold> simple; solenophore long and slender, typically coiled, tip subtruncate; process <bold>h</bold> high, strongly twisted, tip bifid; process <bold>m</bold> rather long and spiniform, process <bold>z</bold> knife-shaped.</p></tp:treatment-sec><tp:treatment-sec sec-type="Remarks"><title>Remarks.</title><p>This is the type species of <italic><tp:taxon-name>Tylopus</tp:taxon-name></italic> Jeekel, 1968, originally recorded from two localities: Luang Prabang Province, Laos and Mount Fan-Si-Pan, Lao Cai Province, Vietnam (<xref ref-type="bibr" rid="B3">Attems 1953</xref>). <xref ref-type="bibr" rid="B9">Golovatch (1984)</xref> redescribed and illustrated only a gonopod, but the locality remained unclear. So the lectotype is herewith selected for the sole type specimen still kept in the Vienna Museum.</p><p>This species has recently been reported from Nam Xay Commune (<named-content xmlns:xlink="http://www.w3.org/1999/xlink" content-type="dwc:verbatimCoordinates" xlink:type="simple">22°05’N, 104°05’E</named-content>), 1,000 m a.s.l., Van Ban District, Lao Cai Province; Son Tay Commune, 600 m a.s.l., Huong Son District, Ha Tinh Province; and Chem Waterfall, 430 m a.s.l., Pu Mat National Park (18°46'–19°12'N, 104°01'–104°56'E), Nghe An Province, Vietnam (<xref ref-type="bibr" rid="B17">Nguyen 2012</xref>).</p></tp:treatment-sec><ref-list><ref id="B14"><mixed-citation xmlns:xlink="http://www.w3.org/1999/xlink" xlink:type="simple"><person-group><name name-style="western"><surname>Jeekel</surname><given-names>CAW</given-names></name></person-group> (<year>1965</year>) <article-title>A revision of the Burmese Paradoxosomatidae (Diplopoda, Polydesmida) in the Museo Civico di Storia Naturale at Genoa (Part I).</article-title><source>Tijdschrift voor Entomologie</source><volume>108</volume>: <fpage>95</fpage>–<lpage>144</lpage>.</mixed-citation></ref><ref id="B15"><mixed-citation xmlns:xlink="http://www.w3.org/1999/xlink" xlink:type="simple"><person-group><name name-style="western"><surname>Jeekel</surname><given-names>CAW</given-names></name></person-group> (<year>1968</year>) <source>On the classification and geographical distribution of the family Paradoxosomatidae (Diplopoda, Polydesmida).</source><publisher-name>Academisch Proefschrift</publisher-name>, <publisher-loc>Rotterdam</publisher-loc>, <size units="page">162 pp</size>.</mixed-citation></ref><ref id="B13"><mixed-citation xmlns:xlink="http://www.w3.org/1999/xlink" xlink:type="simple"><person-group><name name-style="western"><surname>Hoffman</surname><given-names>RL</given-names></name></person-group> (<year>1973</year>) <article-title>Description and allocations of new or poorly known genera and species of Paradoxosomatidae from south-eastern Asia (Diplopoda: Polydesmida).</article-title><source>Journal of Natural History</source><volume>7</volume>: <fpage>361</fpage>–<lpage>220</lpage>. doi: <ext-link ext-link-type="doi" xlink:href="10.1080/00222937300770281" xlink:type="simple">10.1080/00222937300770281</ext-link></mixed-citation></ref><ref id="B8"><mixed-citation xmlns:xlink="http://www.w3.org/1999/xlink" xlink:type="simple"><person-group><name name-style="western"><surname>Golovatch</surname><given-names>SI</given-names></name></person-group> (<year>1983</year>) [<trans-title xml:lang="en">Millipedes (Diplopoda) of the fauna of Vietnam</trans-title>]. In: <person-group><name name-style="western"><surname>Sokolov</surname><given-names>VE</given-names></name></person-group> (<role>Ed</role>) <source>Fauna and ecology of the animals of Vietnam</source>. <publisher-name>“Nauka” Publishers</publisher-name>, <publisher-loc>Moscow</publisher-loc>, <fpage>178</fpage>–<lpage>186</lpage>. [in Russian]</mixed-citation></ref><ref id="B9"><mixed-citation xmlns:xlink="http://www.w3.org/1999/xlink" xlink:type="simple"><person-group><name name-style="western"><surname>Golovatch</surname><given-names>SI</given-names></name></person-group> (<year>1984</year>) <article-title>Contributions to the millipede fauna of Vietnam (Diplopoda) II.</article-title><source>Acta Zoologica Academiae Scientiarum Hungaricae</source><volume>30</volume>(<issue>1/2</issue>): <fpage>53</fpage>–<lpage>77</lpage>.</mixed-citation></ref><ref id="B12"><mixed-citation xmlns:xlink="http://www.w3.org/1999/xlink" xlink:type="simple"><person-group><name name-style="western"><surname>Golovatch</surname><given-names>SI</given-names></name><name name-style="western"><surname>Enghoff</surname><given-names>H</given-names></name></person-group> (<year>1993</year>) <article-title>Review of the millipede genus <italic>Tylopus</italic>, with descriptions of new species from Thailand (Diplopoda, Polydesmida, Paradoxosomatidae).</article-title><source>Steenstrupia</source><volume>19</volume>(<issue>3</issue>): <fpage>85</fpage>–<lpage>125</lpage>.</mixed-citation></ref><ref id="B7"><mixed-citation xmlns:xlink="http://www.w3.org/1999/xlink" xlink:type="simple"><person-group><name name-style="western"><surname>Enghoff</surname><given-names>H</given-names></name><name name-style="western"><surname>Golovatch</surname><given-names>SI</given-names></name><name name-style="western"><surname>Nguyen</surname><given-names>AD</given-names></name></person-group> (<year>2004</year>) <article-title>A review of the millipede fauna of Vietnam (Diplopoda).</article-title><source>Arthropoda Selecta</source><volume>13</volume>(<issue>1/2</issue>): <fpage>29</fpage>–<lpage>43</lpage>.</mixed-citation></ref><ref id="B16"><mixed-citation xmlns:xlink="http://www.w3.org/1999/xlink" xlink:type="simple"><person-group><name name-style="western"><surname>Likhitrakarn</surname><given-names>N</given-names></name><name name-style="western"><surname>Golovatch</surname><given-names>SI</given-names></name><name name-style="western"><surname>Prateepasen</surname><given-names>R</given-names></name><name name-style="western"><surname>Panha</surname><given-names>S</given-names></name></person-group> (<year>2010</year>) <article-title>Review of the genus <italic>Tylopus</italic> Jeekel, 1968, with descriptions of five new species from Thailand (Diplopoda, Polydesmida, Paradoxosomatidae).</article-title><source>ZooKeys</source><volume>72</volume>: <fpage>23</fpage>–<lpage>68</lpage>. doi: <ext-link ext-link-type="doi" xlink:href="10.3897/zookeys.72.744" xlink:type="simple">10.3897/zookeys.72.744</ext-link></mixed-citation></ref><ref id="B17"><mixed-citation xmlns:xlink="http://www.w3.org/1999/xlink" xlink:type="simple"><person-group><name name-style="western"><surname>Nguyen</surname><given-names>AD</given-names></name></person-group> (<year>2012</year>) <article-title><italic>Tylopus</italic> millipedes in Vietnam (Diplopoda: Polydesmida: Paradoxosomatidae: Sulciferini), with descriptions of five new species.</article-title><source>Raffles Bulletin of Zoology</source><volume>60</volume>(<issue>2</issue>): <fpage>289</fpage>–<lpage>311</lpage>.</mixed-citation></ref><ref id="B3"><mixed-citation xmlns:xlink="http://www.w3.org/1999/xlink" xlink:type="simple"><person-group><name name-style="western"><surname>Attems</surname><given-names>C</given-names></name></person-group> (<year>1953</year>) <article-title>Myriopoden von Indochina. Expedition von Dr. C. Dawydoff (1938–1939).</article-title><source>Mémoires du Muséum national d’Histoire naturelle, Série A, Zoologie</source><volume>5</volume>(<issue>3</issue>): <fpage>133</fpage>–<lpage>230</lpage>.</mixed-citation></ref></ref-list></tp:taxon-treatment>
