# Supplementary material for: Three new species of the millipede genus Tylopus Jeekel, 1968 from Thailand, with additional notes on the species described by Attems (Diplopoda, Polydesmida, Paradoxosomatidae)
Source: Zookeys. 2014 Aug 18;(435):63–91. doi: 10.3897/zookeys.435.8286 (PMC4141187; doi:10.3897/zookeys.435.8286)
Supplement: XML Treatment for Tylopus hilaris [file zookeys.435.8286-treatment5.xml]

<!DOCTYPE tp:taxon-treatment
  PUBLIC "-//TaxonX//DTD Taxonomic Treatment Publishing DTD v0 20100105//EN" "tax-treatment-NSO.dtd">
<tp:taxon-treatment xmlns:tp="http://www.plazi.org/taxpub"><tp:treatment-meta><kwd-group><label>Taxon classification</label><kwd><named-content content-type="kingdom">Animalia</named-content></kwd><kwd><named-content content-type="order">Polydesmida</named-content></kwd><kwd><named-content content-type="family">Paradoxosomatidae</named-content></kwd></kwd-group><mixed-citation publication-type="journal"><person-group><name><surname>Likhitrakarn</surname><given-names>Natdanai</given-names></name><name><surname>Golovatch</surname><given-names>Sergei I.</given-names></name><name><surname>Panha</surname><given-names>Somsak</given-names></name></person-group><article-title>Three new species of the millipede genus <italic>Tylopus</italic> Jeekel, 1968 from Thailand, with additional notes on the species described by Attems (Diplopoda, Polydesmida, Paradoxosomatidae)</article-title><source>Zookeys</source><day>18</day><month>8</month><year>2014</year><volume>2014</volume><issue>435</issue><fpage>63</fpage><lpage>91</lpage><pub-id pub-id-type="doi">10.3897/zookeys.435.8286</pub-id></mixed-citation></tp:treatment-meta><tp:nomenclature><tp:taxon-name>
                            <tp:taxon-name-part taxon-name-part-type="genus">Tylopus</tp:taxon-name-part>
                            <tp:taxon-name-part taxon-name-part-type="species">hilaris</tp:taxon-name-part>
                        </tp:taxon-name><tp:taxon-authority>(Attems, 1937)</tp:taxon-authority><xref ref-type="fig" rid="F10">Figs 10</xref><xref ref-type="fig" rid="F11">, 11</xref><tp:nomenclature-citation-list><tp:nomenclature-citation><tp:taxon-name>Anoplodesmus hilaris</tp:taxon-name><comment> Attems, 1937: 105 (D).</comment></tp:nomenclature-citation><tp:nomenclature-citation><tp:taxon-name>Anoplodesmus hilaris</tp:taxon-name><comment> – <xref ref-type="bibr" rid="B2">Attems 1938</xref>: 215 (D).</comment></tp:nomenclature-citation><tp:nomenclature-citation><tp:taxon-name>Agnesia hilaris</tp:taxon-name><comment> – <xref ref-type="bibr" rid="B14">Jeekel 1965</xref>: 97 (M, D).</comment></tp:nomenclature-citation><tp:nomenclature-citation><tp:taxon-name>Tylopus hilaris</tp:taxon-name><comment> – <xref ref-type="bibr" rid="B15">Jeekel 1968</xref>: 60 (M); <xref ref-type="bibr" rid="B13">Hoffman 1973</xref>: 371 (M, D); <xref ref-type="bibr" rid="B8">Golovatch 1983</xref>: 182 (M); <xref ref-type="bibr" rid="B9">1984</xref>: 69 (M, D); <xref ref-type="bibr" rid="B12">Golovatch and Enghoff 1993</xref>: 90 (M, D); <xref ref-type="bibr" rid="B7">Enghoff et al. 2004</xref>: 40 (R); <xref ref-type="bibr" rid="B16">Likhitrakarn et al. 2010</xref>: 25 (R, D); <xref ref-type="bibr" rid="B17">Nguyen 2012</xref>: 301 (R, D).</comment></tp:nomenclature-citation></tp:nomenclature-citation-list></tp:nomenclature><tp:treatment-sec sec-type="Holotype"><title>Holotype</title><p>♂ of <italic><tp:taxon-name>Anoplodesmus hilaris</tp:taxon-name></italic> (NHMW-4248), Vietnam, Danang Prov., Mount Bana, 1,500 m, 28.09.1931, leg. C. Dawydoff.</p></tp:treatment-sec><tp:treatment-sec sec-type="Redescription"><title>Redescription.</title><p>Length ca 38 mm, width of midbody pro- and metazonae 3.7 and 5.1 mm, respectively (vs 3.4 and 5.0 mm in width, as given in the available descriptions (<xref ref-type="bibr" rid="B1">Attems 1937</xref>, <xref ref-type="bibr" rid="B2">1938</xref>)). Coloration of alcohol material after long preservation brown (<xref ref-type="fig" rid="F10">Fig. 10A–G</xref>) with light yellow antennae, paraterga, epiproct and legs (versus dark brown with prozonae and posterior halves of metazonae blackish brown; edge <!--PageBreak-->of paraterga, antennae and legs yellowish brown, as given in the descriptions (<xref ref-type="bibr" rid="B1">Attems 1937</xref>, <xref ref-type="bibr" rid="B2">1938</xref>)).</p><fig id="F10" position="float" orientation="portrait"><label>Figure 10.</label><caption><p><italic><tp:taxon-name>Tylopus hilaris</tp:taxon-name></italic> (Attems, 1937), ♂ holotype; <bold>A, B</bold> anterior part of body, dorsal and lateral views, respectively <bold>C</bold> segments 10 and 11, dorsal view <bold>D</bold> segments 9–11, lateral view <bold>E–G</bold> posterior part of body, lateral, dorsal and ventral views, respectively <bold>H, I</bold> sternal cones between coxae 4, subcaudal and sublateral views, respectively.</p></caption><graphic xmlns:xlink="http://www.w3.org/1999/xlink" xlink:href="zookeys-435-063-g010.jpg" position="float" orientation="portrait" xlink:type="simple"/></fig><p>Clypeolabral region densely setose, vertex smooth, epicranial suture distinct. Antennae rather long (<xref ref-type="fig" rid="F10">Fig. 10A, B</xref>), reaching behind body segment 3 when stretched dorsally. In width, head &lt; segments 3 and 4 &lt; collum &lt; 2 &lt; 5–16, gently and gradually tapering thereafter. Collum smooth, with three transverse rows of setae, 4+4 anterior, 2+2 intermediate, and 3+3 posterior; caudal corner of paraterga subrectangular, narrowly rounded (<xref ref-type="fig" rid="F10">Fig. 10A, B</xref>). Tegument smooth and shining; metaterga faintly rugulose, prozonae finely shagreened, surface below paraterga finely microgranulate. Postcollum metaterga with an anterior transverse row (pre-sulcus) of 2+2, mostly abraded setae; caudal (post-sulcus) row barely traceable as 3+3 insertion points. Tergal setae short, simple, slender, about 1/5 metatergal length. Axial line barely visible, starting from collum. Paraterga very strongly developed (<xref ref-type="fig" rid="F10">Fig. 10A–F</xref>), all subhorizontal and lying below dorsum, thin blunt blades in lateral view, a little thicker only on pore-bearing segments, on postcollum segments extending increasingly beyond rear tergal margin, nearly pointed to pointed, caudal tips on paraterga 17–19 evidently curved mesad. Calluses delimited <!--PageBreak-->by a sulcus only dorsally, rather narrow. Paraterga 2 broad, anterior edge rounded, lateral edge with three small incisions in anterior half; posterior edge concave (<xref ref-type="fig" rid="F10">Fig. 10A</xref>). Anterior edge of postcollum segments broadly rounded, bordered and fused to callus, lateral edge with two small incisions in anterior half on poreless segments, with only one incision near front 1/3 on pore-bearing ones; posterior edge oblique. Ozopores evident, lateral, lying inside an ovoid groove at about 1/4 metazonital length in front of caudal corner. Transverse sulcus complete on metaterga 5–18, incomplete on metaterga 4 and 19, rather deep, wide, line-shaped, reaching bases of paraterga, ribbed at bottom (<xref ref-type="fig" rid="F10">Fig. 10A, C, F</xref>). Stricture between pro- and metazonae shallow, broad, beaded at bottom down to base of paraterga. Pleurosternal carinae complete crests only on segment 2 (<xref ref-type="fig" rid="F10">Fig. 10B</xref>), with a sharp tooth caudally on segments 3–7, only a small sharp caudal tooth on segments 8–16, onward missing (<xref ref-type="fig" rid="F10">Fig. 10A, D, E</xref>). Epiproct (<xref ref-type="fig" rid="F10">Fig. 10E–G</xref>) conical, flattened dorsoventrally, apical papillae very small; tip subtruncate; pre-apical papillae very small, lying close to tip. Hypoproct (<xref ref-type="fig" rid="F10">Fig. 10G</xref>) roundly subtriangular, setiferous knobs at caudal margin small and well-separated.</p><p>Sterna sparsely setose, until segment 6 with an evident cone caudally near coxae; on segment 4 with an evident, central cone between coxae; on segment 5 with a small <!--PageBreak-->central lobe with a paramedian pair of evident, sparsely setose, apical cones between coxae (<xref ref-type="fig" rid="F10">Fig. 10H, I</xref>). Legs long and slender, midbody ones ca 1.2–1.3 (♂) or 0.8–0.9 (♀) times as long as midbody height, all legs until segment 17 with an evident adenostyle on each postfemur and tibia (<xref ref-type="fig" rid="F11">Fig. 11C</xref>); tarsal brushes absent.</p><fig id="F11" position="float" orientation="portrait"><label>Figure 11.</label><caption><p><italic><tp:taxon-name>Tylopus hilaris</tp:taxon-name></italic> (Attems, 1937), ♂ holotype; <bold>A, B</bold> right gonopod, lateral and mesal views, respectively <bold>C</bold> leg of segment 10, depicted not to scale.</p></caption><graphic xmlns:xlink="http://www.w3.org/1999/xlink" xlink:href="zookeys-435-063-g011.jpg" position="float" orientation="portrait" xlink:type="simple"/></fig><p>Gonopods (<xref ref-type="fig" rid="F11">Fig. 11A, B</xref>) simple; coxa a little curved caudad, sparsely setose distoventrally. Prefemur densely setose, about 1/3 as long as femorite + “postfemoral” part. Femorite rather stout, expanded distad, slightly curved, showing a mesal groove; lobe <bold>l</bold> simple; process <bold>z</bold> with two small spines along ventral margin; process <bold>h</bold> short and stout, curved, tip acute; solenophore long and slender, typically coiled, tip subtruncate.</p></tp:treatment-sec><tp:treatment-sec sec-type="Remark"><title>Remark.</title><p>Endemic to Vietnam, <italic><tp:taxon-name>Tylopus hilaris</tp:taxon-name></italic> is currently known from Mount Bana, 1,500 m a.s.l., Danang Province (Attems, 1937); Bach Ma National Park (16°05'–16°05'N, 107°43'–107°53'E), Thua Thein Hue Province; Mount Ngoc Linh (15°00'–15°18'N, 107°41'–108°01'E), Kon Tum Province, central Vietnam (<xref ref-type="bibr" rid="B17">Nguyen 2012</xref>).</p></tp:treatment-sec><ref-list><ref id="B2"><mixed-citation xmlns:xlink="http://www.w3.org/1999/xlink" xlink:type="simple"><person-group><name name-style="western"><surname>Attems</surname><given-names>C</given-names></name></person-group> (<year>1938</year>) <article-title>Die von Dr. C. Dawydoff in Französisch Indochina gesammelten Myriopoden.</article-title><source>Mémoires du Muséum national d’Histoire naturelle</source>, <series>Nouvelle Série</series>, <volume>6</volume>: <fpage>187</fpage>–<lpage>321</lpage>.</mixed-citation></ref><ref id="B14"><mixed-citation xmlns:xlink="http://www.w3.org/1999/xlink" xlink:type="simple"><person-group><name name-style="western"><surname>Jeekel</surname><given-names>CAW</given-names></name></person-group> (<year>1965</year>) <article-title>A revision of the Burmese Paradoxosomatidae (Diplopoda, Polydesmida) in the Museo Civico di Storia Naturale at Genoa (Part I).</article-title><source>Tijdschrift voor Entomologie</source><volume>108</volume>: <fpage>95</fpage>–<lpage>144</lpage>.</mixed-citation></ref><ref id="B15"><mixed-citation xmlns:xlink="http://www.w3.org/1999/xlink" xlink:type="simple"><person-group><name name-style="western"><surname>Jeekel</surname><given-names>CAW</given-names></name></person-group> (<year>1968</year>) <source>On the classification and geographical distribution of the family Paradoxosomatidae (Diplopoda, Polydesmida).</source><publisher-name>Academisch Proefschrift</publisher-name>, <publisher-loc>Rotterdam</publisher-loc>, <size units="page">162 pp</size>.</mixed-citation></ref><ref id="B13"><mixed-citation xmlns:xlink="http://www.w3.org/1999/xlink" xlink:type="simple"><person-group><name name-style="western"><surname>Hoffman</surname><given-names>RL</given-names></name></person-group> (<year>1973</year>) <article-title>Description and allocations of new or poorly known genera and species of Paradoxosomatidae from south-eastern Asia (Diplopoda: Polydesmida).</article-title><source>Journal of Natural History</source><volume>7</volume>: <fpage>361</fpage>–<lpage>220</lpage>. doi: <ext-link ext-link-type="doi" xlink:href="10.1080/00222937300770281" xlink:type="simple">10.1080/00222937300770281</ext-link></mixed-citation></ref><ref id="B8"><mixed-citation xmlns:xlink="http://www.w3.org/1999/xlink" xlink:type="simple"><person-group><name name-style="western"><surname>Golovatch</surname><given-names>SI</given-names></name></person-group> (<year>1983</year>) [<trans-title xml:lang="en">Millipedes (Diplopoda) of the fauna of Vietnam</trans-title>]. In: <person-group><name name-style="western"><surname>Sokolov</surname><given-names>VE</given-names></name></person-group> (<role>Ed</role>) <source>Fauna and ecology of the animals of Vietnam</source>. <publisher-name>“Nauka” Publishers</publisher-name>, <publisher-loc>Moscow</publisher-loc>, <fpage>178</fpage>–<lpage>186</lpage>. [in Russian]</mixed-citation></ref><ref id="B9"><mixed-citation xmlns:xlink="http://www.w3.org/1999/xlink" xlink:type="simple"><person-group><name name-style="western"><surname>Golovatch</surname><given-names>SI</given-names></name></person-group> (<year>1984</year>) <article-title>Contributions to the millipede fauna of Vietnam (Diplopoda) II.</article-title><source>Acta Zoologica Academiae Scientiarum Hungaricae</source><volume>30</volume>(<issue>1/2</issue>): <fpage>53</fpage>–<lpage>77</lpage>.</mixed-citation></ref><ref id="B12"><mixed-citation xmlns:xlink="http://www.w3.org/1999/xlink" xlink:type="simple"><person-group><name name-style="western"><surname>Golovatch</surname><given-names>SI</given-names></name><name name-style="western"><surname>Enghoff</surname><given-names>H</given-names></name></person-group> (<year>1993</year>) <article-title>Review of the millipede genus <italic>Tylopus</italic>, with descriptions of new species from Thailand (Diplopoda, Polydesmida, Paradoxosomatidae).</article-title><source>Steenstrupia</source><volume>19</volume>(<issue>3</issue>): <fpage>85</fpage>–<lpage>125</lpage>.</mixed-citation></ref><ref id="B7"><mixed-citation xmlns:xlink="http://www.w3.org/1999/xlink" xlink:type="simple"><person-group><name name-style="western"><surname>Enghoff</surname><given-names>H</given-names></name><name name-style="western"><surname>Golovatch</surname><given-names>SI</given-names></name><name name-style="western"><surname>Nguyen</surname><given-names>AD</given-names></name></person-group> (<year>2004</year>) <article-title>A review of the millipede fauna of Vietnam (Diplopoda).</article-title><source>Arthropoda Selecta</source><volume>13</volume>(<issue>1/2</issue>): <fpage>29</fpage>–<lpage>43</lpage>.</mixed-citation></ref><ref id="B16"><mixed-citation xmlns:xlink="http://www.w3.org/1999/xlink" xlink:type="simple"><person-group><name name-style="western"><surname>Likhitrakarn</surname><given-names>N</given-names></name><name name-style="western"><surname>Golovatch</surname><given-names>SI</given-names></name><name name-style="western"><surname>Prateepasen</surname><given-names>R</given-names></name><name name-style="western"><surname>Panha</surname><given-names>S</given-names></name></person-group> (<year>2010</year>) <article-title>Review of the genus <italic>Tylopus</italic> Jeekel, 1968, with descriptions of five new species from Thailand (Diplopoda, Polydesmida, Paradoxosomatidae).</article-title><source>ZooKeys</source><volume>72</volume>: <fpage>23</fpage>–<lpage>68</lpage>. doi: <ext-link ext-link-type="doi" xlink:href="10.3897/zookeys.72.744" xlink:type="simple">10.3897/zookeys.72.744</ext-link></mixed-citation></ref><ref id="B17"><mixed-citation xmlns:xlink="http://www.w3.org/1999/xlink" xlink:type="simple"><person-group><name name-style="western"><surname>Nguyen</surname><given-names>AD</given-names></name></person-group> (<year>2012</year>) <article-title><italic>Tylopus</italic> millipedes in Vietnam (Diplopoda: Polydesmida: Paradoxosomatidae: Sulciferini), with descriptions of five new species.</article-title><source>Raffles Bulletin of Zoology</source><volume>60</volume>(<issue>2</issue>): <fpage>289</fpage>–<lpage>311</lpage>.</mixed-citation></ref><ref id="B1"><mixed-citation xmlns:xlink="http://www.w3.org/1999/xlink" xlink:type="simple"><person-group><name name-style="western"><surname>Attems</surname><given-names>C</given-names></name></person-group> (<year>1937</year>) <article-title>Myriapoda 3. Polydesmoidea I. Fam. Strongylosomidae.</article-title><source>Das Tierreich</source><volume>68</volume>: <fpage>1</fpage>–<lpage>300</lpage>.</mixed-citation></ref></ref-list></tp:taxon-treatment>
