# Supplementary material for: Three new species of the millipede genus Tylopus Jeekel, 1968 from Thailand, with additional notes on the species described by Attems (Diplopoda, Polydesmida, Paradoxosomatidae)
Source: Zookeys. 2014 Aug 18;(435):63–91. doi: 10.3897/zookeys.435.8286 (PMC4141187; doi:10.3897/zookeys.435.8286)
Supplement: XML Treatment for Tylopus sigma [file zookeys.435.8286-treatment6.xml]

<!DOCTYPE tp:taxon-treatment
  PUBLIC "-//TaxonX//DTD Taxonomic Treatment Publishing DTD v0 20100105//EN" "tax-treatment-NSO.dtd">
<tp:taxon-treatment xmlns:tp="http://www.plazi.org/taxpub"><tp:treatment-meta><kwd-group><label>Taxon classification</label><kwd><named-content content-type="kingdom">Animalia</named-content></kwd><kwd><named-content content-type="order">Polydesmida</named-content></kwd><kwd><named-content content-type="family">Paradoxosomatidae</named-content></kwd></kwd-group><mixed-citation publication-type="journal"><person-group><name><surname>Likhitrakarn</surname><given-names>Natdanai</given-names></name><name><surname>Golovatch</surname><given-names>Sergei I.</given-names></name><name><surname>Panha</surname><given-names>Somsak</given-names></name></person-group><article-title>Three new species of the millipede genus <italic>Tylopus</italic> Jeekel, 1968 from Thailand, with additional notes on the species described by Attems (Diplopoda, Polydesmida, Paradoxosomatidae)</article-title><source>Zookeys</source><day>18</day><month>8</month><year>2014</year><volume>2014</volume><issue>435</issue><fpage>63</fpage><lpage>91</lpage><pub-id pub-id-type="doi">10.3897/zookeys.435.8286</pub-id></mixed-citation></tp:treatment-meta><tp:nomenclature><tp:taxon-name>
                            <tp:taxon-name-part taxon-name-part-type="genus">Tylopus</tp:taxon-name-part>
                            <tp:taxon-name-part taxon-name-part-type="species">sigma</tp:taxon-name-part>
                        </tp:taxon-name><tp:taxon-authority>(Attems, 1953)</tp:taxon-authority><xref ref-type="fig" rid="F12">Figs 12</xref><xref ref-type="fig" rid="F13">–13</xref><tp:nomenclature-citation-list><tp:nomenclature-citation><tp:taxon-name>Sundanina sigma</tp:taxon-name><comment> Attems, 1953: 171 (D).</comment></tp:nomenclature-citation><tp:nomenclature-citation><tp:taxon-name>Sundanina sigma</tp:taxon-name><comment> – <xref ref-type="bibr" rid="B15">Jeekel 1968</xref>: 60 (M).</comment></tp:nomenclature-citation><tp:nomenclature-citation><tp:taxon-name>Tylopus sigma</tp:taxon-name><comment> – <xref ref-type="bibr" rid="B8">Golovatch 1983</xref>: 182 (M); 1984: 69 (M, D); <xref ref-type="bibr" rid="B12">Golovatch and Enghoff 1993</xref>: 90 (M, D); <xref ref-type="bibr" rid="B7">Enghoff et al. 2004</xref>: 40 (R); <xref ref-type="bibr" rid="B16">Likhitrakarn et al. 2010</xref>: 26 (R, D).</comment></tp:nomenclature-citation></tp:nomenclature-citation-list></tp:nomenclature><tp:treatment-sec sec-type="Lectotype ♂"><title>Lectotype ♂</title><p>(here designated) of <italic><tp:taxon-name>Sundanina sigma</tp:taxon-name></italic> (NHMW-3987), Vietnam, Lao Cai Prov., Sapa (= Chapa), 1938–1939, leg. C. Dawydoff.</p></tp:treatment-sec><tp:treatment-sec sec-type="Paralectotypes"><title>Paralectotypes.</title><p>2 ♂ of <italic><tp:taxon-name>Sundanina sigma</tp:taxon-name></italic> (NHMW-3987), same data, together with lectotype.</p><p>Lectotype designation proposed herewith is necessary to ensure the species is based on a complete ♂, because <xref ref-type="bibr" rid="B3">Attems (1953)</xref> provided no information on the number and sex of syntypes.</p></tp:treatment-sec><tp:treatment-sec sec-type="Redescription"><title>Redescription.</title><p>Length 18–19 mm (♂), width of midbody pro- and metazonae 1.0–1.1 and 1.5–1.7 mm (♂), respectively (versus length 25 mm and width of midbody metazonae 1.6 mm, as given in the original description (<xref ref-type="bibr" rid="B3">Attems 1953</xref>)). Lectotype 18 mm long, 1.0 and 1.5 mm wide on midbody pro- and metazonae, respectively. Coloration of alcohol material after long preservation rather uniformly brown (<xref ref-type="fig" rid="F12">Fig. 12A–G</xref>) (versus blackish brown with edges of paraterga and legs yellowish brown, as given in the description (<xref ref-type="bibr" rid="B3">Attems 1953</xref>)).</p><fig id="F12" position="float" orientation="portrait"><label>Figure 12.</label><caption><p><italic><tp:taxon-name>Tylopus sigma</tp:taxon-name></italic> (Attems, 1953), ♂ paralectotype; <bold>A, B</bold> anterior part of body, dorsal and lateral views, respectively <bold>C</bold> segments 10 and 11, dorsal view <bold>D</bold> segments 9–11, lateral view <bold>E–G</bold> posterior part of body, lateral, dorsal and ventral views, respectively <bold>H, I</bold> sternal cones between coxae 4, caudal and lateral views, respectively.</p></caption><graphic xmlns:xlink="http://www.w3.org/1999/xlink" xlink:href="zookeys-435-063-g012.jpg" position="float" orientation="portrait" xlink:type="simple"/></fig><p>Clypeolabral region sparsely setose, vertex smooth, epicranial suture distinct. Antennae long and slender (<xref ref-type="fig" rid="F12">Fig. 12B</xref>), extending behind body segment 5 (♂) dorsally. In width, head &lt; segments 2–4 &lt; collum &lt; 5–17 (♂), gently and gradually tapering thereafter. Collum smooth, with three transverse rows of setae, 4+4 anterior, 2+2 intermediate, and 3+3 posterior; caudal corner of paraterga subrectangular, narrowly rounded (<xref ref-type="fig" rid="F12">Fig. 12A</xref>). Tegument smooth and shining; metaterga and prozonae finely shagreened; <!--PageBreak-->surface below paraterga finely microgranulate. Postcollum with an anterior (pre-sulcus) transverse row of 2+2, mostly abraded setae; caudal (post-sulcus) row barely traceable as 3+3 insertion points. Tergal setae short, simple, slender, about 1/3 of metatergal length. Axial line barely visible, starting from collum. Paraterga very strongly developed (<xref ref-type="fig" rid="F12">Fig. 12A, C, F, G</xref>), mostly subhorizontal and lying below dorsum, thin blunt blades in lateral view, a little thicker only on pore-bearing segments, posterior edge concave, caudal tip narrowly rounded. Calluses delimited by a sulcus only dorsally, rather narrow. Paraterga 2 broad, slightly upturned, anterior edge nearly straight, lateral edge with three more or less evident incisions; posterior edge clearly concave (<xref ref-type="fig" rid="F12">Fig. 12A, B</xref>). Anterior edge of postcollum segments oblique, bordered and fused to callus, lateral edge with a strong incision near front 1/3; posterior edge oblique. Ozopores evident, lateral, lying inside an ovoid groove at about 1/4 metazonital length before caudal corner. Transverse sulcus complete on metaterga 5–18, shallow, not reaching bases of paraterga, faintly beaded at bottom (<xref ref-type="fig" rid="F12">Fig. 12A, C, F</xref>). Stricture between pro- and metazonae broad, shallow, ribbed at bottom down to base of paraterga. Pleurosternal carinae complete crests only on segment 2, with a small sharp caudal tooth on seg<!--PageBreak-->ments 3–7, onward missing (<xref ref-type="fig" rid="F12">Fig. 12B, D, E</xref>). Epiproct (<xref ref-type="fig" rid="F12">Fig. 12E–G</xref>) conical, flattened dorsoventrally, apical papillae evident and large; tip subtruncate; pre-apical papillae small, but visible, lying close to tip. Hypoproct (<xref ref-type="fig" rid="F12">Fig. 12G</xref>) roundly subtrapeziform, setiferous knobs at caudal margin small and well-separated.</p><p>Sterna sparsely setose, with a large central cone between coxae 3 and a small central lobe with a paramedian pair of evident, sparsely setose, apical cones between coxae 4 (♂) (<xref ref-type="fig" rid="F12">Fig. 12H, I</xref>); segments 8–16 with a strong cone caudally near each coxa. Legs long and slender, midbody ones ca 1.4–1.5 (♂) as long as body height, legs on segments 8–18 with a small adenostyle on each prefemur, femur and postfemur (<xref ref-type="fig" rid="F13">Fig. 13C</xref>); tarsal brushes absent.</p><fig id="F13" position="float" orientation="portrait"><label>Figure 13.</label><caption><p><italic><tp:taxon-name>Tylopus sigma</tp:taxon-name></italic> (Attems, 1953), ♂ lectotype; <bold>A, B</bold> right gonopod, lateral and mesal views, respectively <bold>C</bold> leg of segment 10, depicted not to scale.</p></caption><graphic xmlns:xlink="http://www.w3.org/1999/xlink" xlink:href="zookeys-435-063-g013.jpg" position="float" orientation="portrait" xlink:type="simple"/></fig><p>Gonopods (<xref ref-type="fig" rid="F13">Fig. 13A, B</xref>) very simple; coxa a little curved caudad, sparsely setose distoventrally. Prefemur densely setose, about 1/3 as long as femorite + “postfemoral” part. Femorite rather slender, expanded distad, slightly curved, showing a mesal groove; lobe <bold>l</bold> simple; solenophore long and slender, typically coiled, tip subtruncate; process <bold>h</bold> short, rather curved, tip acute.</p></tp:treatment-sec><tp:treatment-sec sec-type="Remark"><title>Remark.</title><p>Endemic to Vietnam, <italic><tp:taxon-name>Tylopus sigma</tp:taxon-name></italic> is only known from Sapa (= Chapa), Lao Cai Province, Vietnam (<xref ref-type="bibr" rid="B3">Attems 1953</xref>).</p><!--PageBreak--></tp:treatment-sec><ref-list><ref id="B15"><mixed-citation xmlns:xlink="http://www.w3.org/1999/xlink" xlink:type="simple"><person-group><name name-style="western"><surname>Jeekel</surname><given-names>CAW</given-names></name></person-group> (<year>1968</year>) <source>On the classification and geographical distribution of the family Paradoxosomatidae (Diplopoda, Polydesmida).</source><publisher-name>Academisch Proefschrift</publisher-name>, <publisher-loc>Rotterdam</publisher-loc>, <size units="page">162 pp</size>.</mixed-citation></ref><ref id="B8"><mixed-citation xmlns:xlink="http://www.w3.org/1999/xlink" xlink:type="simple"><person-group><name name-style="western"><surname>Golovatch</surname><given-names>SI</given-names></name></person-group> (<year>1983</year>) [<trans-title xml:lang="en">Millipedes (Diplopoda) of the fauna of Vietnam</trans-title>]. In: <person-group><name name-style="western"><surname>Sokolov</surname><given-names>VE</given-names></name></person-group> (<role>Ed</role>) <source>Fauna and ecology of the animals of Vietnam</source>. <publisher-name>“Nauka” Publishers</publisher-name>, <publisher-loc>Moscow</publisher-loc>, <fpage>178</fpage>–<lpage>186</lpage>. [in Russian]</mixed-citation></ref><ref id="B12"><mixed-citation xmlns:xlink="http://www.w3.org/1999/xlink" xlink:type="simple"><person-group><name name-style="western"><surname>Golovatch</surname><given-names>SI</given-names></name><name name-style="western"><surname>Enghoff</surname><given-names>H</given-names></name></person-group> (<year>1993</year>) <article-title>Review of the millipede genus <italic>Tylopus</italic>, with descriptions of new species from Thailand (Diplopoda, Polydesmida, Paradoxosomatidae).</article-title><source>Steenstrupia</source><volume>19</volume>(<issue>3</issue>): <fpage>85</fpage>–<lpage>125</lpage>.</mixed-citation></ref><ref id="B7"><mixed-citation xmlns:xlink="http://www.w3.org/1999/xlink" xlink:type="simple"><person-group><name name-style="western"><surname>Enghoff</surname><given-names>H</given-names></name><name name-style="western"><surname>Golovatch</surname><given-names>SI</given-names></name><name name-style="western"><surname>Nguyen</surname><given-names>AD</given-names></name></person-group> (<year>2004</year>) <article-title>A review of the millipede fauna of Vietnam (Diplopoda).</article-title><source>Arthropoda Selecta</source><volume>13</volume>(<issue>1/2</issue>): <fpage>29</fpage>–<lpage>43</lpage>.</mixed-citation></ref><ref id="B16"><mixed-citation xmlns:xlink="http://www.w3.org/1999/xlink" xlink:type="simple"><person-group><name name-style="western"><surname>Likhitrakarn</surname><given-names>N</given-names></name><name name-style="western"><surname>Golovatch</surname><given-names>SI</given-names></name><name name-style="western"><surname>Prateepasen</surname><given-names>R</given-names></name><name name-style="western"><surname>Panha</surname><given-names>S</given-names></name></person-group> (<year>2010</year>) <article-title>Review of the genus <italic>Tylopus</italic> Jeekel, 1968, with descriptions of five new species from Thailand (Diplopoda, Polydesmida, Paradoxosomatidae).</article-title><source>ZooKeys</source><volume>72</volume>: <fpage>23</fpage>–<lpage>68</lpage>. doi: <ext-link ext-link-type="doi" xlink:href="10.3897/zookeys.72.744" xlink:type="simple">10.3897/zookeys.72.744</ext-link></mixed-citation></ref><ref id="B3"><mixed-citation xmlns:xlink="http://www.w3.org/1999/xlink" xlink:type="simple"><person-group><name name-style="western"><surname>Attems</surname><given-names>C</given-names></name></person-group> (<year>1953</year>) <article-title>Myriopoden von Indochina. Expedition von Dr. C. Dawydoff (1938–1939).</article-title><source>Mémoires du Muséum national d’Histoire naturelle, Série A, Zoologie</source><volume>5</volume>(<issue>3</issue>): <fpage>133</fpage>–<lpage>230</lpage>.</mixed-citation></ref></ref-list></tp:taxon-treatment>
