# Supplementary material for: Three new species of the millipede genus Tylopus Jeekel, 1968 from Thailand, with additional notes on the species described by Attems (Diplopoda, Polydesmida, Paradoxosomatidae)
Source: Zookeys. 2014 Aug 18;(435):63–91. doi: 10.3897/zookeys.435.8286 (PMC4141187; doi:10.3897/zookeys.435.8286)
Supplement: XML Treatment for Tylopus mutilatus [file zookeys.435.8286-treatment7.xml]

<!DOCTYPE tp:taxon-treatment
  PUBLIC "-//TaxonX//DTD Taxonomic Treatment Publishing DTD v0 20100105//EN" "tax-treatment-NSO.dtd">
<tp:taxon-treatment xmlns:tp="http://www.plazi.org/taxpub"><tp:treatment-meta><kwd-group><label>Taxon classification</label><kwd><named-content content-type="kingdom">Animalia</named-content></kwd><kwd><named-content content-type="order">Polydesmida</named-content></kwd><kwd><named-content content-type="family">Paradoxosomatidae</named-content></kwd></kwd-group><mixed-citation publication-type="journal"><person-group><name><surname>Likhitrakarn</surname><given-names>Natdanai</given-names></name><name><surname>Golovatch</surname><given-names>Sergei I.</given-names></name><name><surname>Panha</surname><given-names>Somsak</given-names></name></person-group><article-title>Three new species of the millipede genus <italic>Tylopus</italic> Jeekel, 1968 from Thailand, with additional notes on the species described by Attems (Diplopoda, Polydesmida, Paradoxosomatidae)</article-title><source>Zookeys</source><day>18</day><month>8</month><year>2014</year><volume>2014</volume><issue>435</issue><fpage>63</fpage><lpage>91</lpage><pub-id pub-id-type="doi">10.3897/zookeys.435.8286</pub-id></mixed-citation></tp:treatment-meta><tp:nomenclature><tp:taxon-name>
                            <tp:taxon-name-part taxon-name-part-type="genus">Tylopus</tp:taxon-name-part>
                            <tp:taxon-name-part taxon-name-part-type="species">mutilatus</tp:taxon-name-part>
                        </tp:taxon-name><tp:taxon-authority>(Attems, 1953)</tp:taxon-authority><xref ref-type="fig" rid="F14">Fig. 14</xref><tp:nomenclature-citation-list><tp:nomenclature-citation><tp:taxon-name>Anoplodesmus mutilatus</tp:taxon-name><comment> Attems, 1953: 163 (D).</comment></tp:nomenclature-citation><tp:nomenclature-citation><tp:taxon-name>Agnesia mutilata</tp:taxon-name><comment> – <xref ref-type="bibr" rid="B14">Jeekel 1965</xref>: 98 (R).</comment></tp:nomenclature-citation><tp:nomenclature-citation><tp:taxon-name>Tylopus nodulipes</tp:taxon-name><comment> – <xref ref-type="bibr" rid="B15">Jeekel 1968</xref>: 60 (M); <xref ref-type="bibr" rid="B13">Hoffman 1973</xref>: 371 (M, D); <xref ref-type="bibr" rid="B8">Golovatch 1983</xref>: 182 (M); 1984: 69 (M, D); <xref ref-type="bibr" rid="B12">Golovatch and Enghoff 1993</xref>: 90 (M, D); <xref ref-type="bibr" rid="B7">Enghoff et al. 2004</xref>: 40 (R); <xref ref-type="bibr" rid="B16">Likhitrakarn et al. 2010</xref>: 25 (R, D).</comment></tp:nomenclature-citation></tp:nomenclature-citation-list></tp:nomenclature><tp:treatment-sec sec-type="Syntype"><title>Syntype</title><p>♂ of <italic><tp:taxon-name>Anoplodesmus mutilatus</tp:taxon-name></italic> (NHMW-4245), locality unknown; a slide with mounted gonopod.</p><p>Gonopod (<xref ref-type="fig" rid="F14">Fig. 14</xref>) rather simple. Coxa long and slender, with several setae distodorsally. Prefemur densely setose, nearly 1/3 as long as femorite + “postfemoral” part. Femorite stout, slightly curved, slightly enlarged distad, showing a mesal groove, “postfemoral” part demarcated by an oblique lateral sulcus; lobe <bold>l</bold> simple; process <bold>h</bold> long, rather simple, slightly curved, tip small and bifid; process <bold>z</bold> high, slightly curved, tip acute; solenophore long and slender, typically coiled, tip microdenticulate.</p><fig id="F14" position="float" orientation="portrait"><label>Figure 14.</label><caption><p><italic><tp:taxon-name>Tylopus mutilatus</tp:taxon-name></italic> (Attems, 1953), ♂ syntype; <bold>A, B</bold> right gonopod, lateral and mesal views, respectively. Depicted not to scale.</p></caption><graphic xmlns:xlink="http://www.w3.org/1999/xlink" xlink:href="zookeys-435-063-g014.jpg" position="float" orientation="portrait" xlink:type="simple"/></fig><!--PageBreak--></tp:treatment-sec><tp:treatment-sec sec-type="Remark"><title>Remark.</title><p>This species was described both from Luang Prabang, Xieng Kuang, Laos and Pic de Langbiang (Mount Langbian), Lamdong Province, Vietnam (<xref ref-type="bibr" rid="B3">Attems 1953</xref>). <xref ref-type="bibr" rid="B9">Golovatch (1984)</xref> redescribed and illustrated only a gonopod, but the locality remained unclear. As all our attempts at locating a torso of <italic><tp:taxon-name>Tylopus sigma</tp:taxon-name></italic> in the collection of the Naturhistorisches Museum Wien, Austria had failed, we could only revise the very same right gonopod mounted on a slide. Fortunately, the gonopod is easily distinguished from congeners.</p></tp:treatment-sec><ref-list><ref id="B14"><mixed-citation xmlns:xlink="http://www.w3.org/1999/xlink" xlink:type="simple"><person-group><name name-style="western"><surname>Jeekel</surname><given-names>CAW</given-names></name></person-group> (<year>1965</year>) <article-title>A revision of the Burmese Paradoxosomatidae (Diplopoda, Polydesmida) in the Museo Civico di Storia Naturale at Genoa (Part I).</article-title><source>Tijdschrift voor Entomologie</source><volume>108</volume>: <fpage>95</fpage>–<lpage>144</lpage>.</mixed-citation></ref><ref id="B15"><mixed-citation xmlns:xlink="http://www.w3.org/1999/xlink" xlink:type="simple"><person-group><name name-style="western"><surname>Jeekel</surname><given-names>CAW</given-names></name></person-group> (<year>1968</year>) <source>On the classification and geographical distribution of the family Paradoxosomatidae (Diplopoda, Polydesmida).</source><publisher-name>Academisch Proefschrift</publisher-name>, <publisher-loc>Rotterdam</publisher-loc>, <size units="page">162 pp</size>.</mixed-citation></ref><ref id="B13"><mixed-citation xmlns:xlink="http://www.w3.org/1999/xlink" xlink:type="simple"><person-group><name name-style="western"><surname>Hoffman</surname><given-names>RL</given-names></name></person-group> (<year>1973</year>) <article-title>Description and allocations of new or poorly known genera and species of Paradoxosomatidae from south-eastern Asia (Diplopoda: Polydesmida).</article-title><source>Journal of Natural History</source><volume>7</volume>: <fpage>361</fpage>–<lpage>220</lpage>. doi: <ext-link ext-link-type="doi" xlink:href="10.1080/00222937300770281" xlink:type="simple">10.1080/00222937300770281</ext-link></mixed-citation></ref><ref id="B8"><mixed-citation xmlns:xlink="http://www.w3.org/1999/xlink" xlink:type="simple"><person-group><name name-style="western"><surname>Golovatch</surname><given-names>SI</given-names></name></person-group> (<year>1983</year>) [<trans-title xml:lang="en">Millipedes (Diplopoda) of the fauna of Vietnam</trans-title>]. In: <person-group><name name-style="western"><surname>Sokolov</surname><given-names>VE</given-names></name></person-group> (<role>Ed</role>) <source>Fauna and ecology of the animals of Vietnam</source>. <publisher-name>“Nauka” Publishers</publisher-name>, <publisher-loc>Moscow</publisher-loc>, <fpage>178</fpage>–<lpage>186</lpage>. [in Russian]</mixed-citation></ref><ref id="B12"><mixed-citation xmlns:xlink="http://www.w3.org/1999/xlink" xlink:type="simple"><person-group><name name-style="western"><surname>Golovatch</surname><given-names>SI</given-names></name><name name-style="western"><surname>Enghoff</surname><given-names>H</given-names></name></person-group> (<year>1993</year>) <article-title>Review of the millipede genus <italic>Tylopus</italic>, with descriptions of new species from Thailand (Diplopoda, Polydesmida, Paradoxosomatidae).</article-title><source>Steenstrupia</source><volume>19</volume>(<issue>3</issue>): <fpage>85</fpage>–<lpage>125</lpage>.</mixed-citation></ref><ref id="B7"><mixed-citation xmlns:xlink="http://www.w3.org/1999/xlink" xlink:type="simple"><person-group><name name-style="western"><surname>Enghoff</surname><given-names>H</given-names></name><name name-style="western"><surname>Golovatch</surname><given-names>SI</given-names></name><name name-style="western"><surname>Nguyen</surname><given-names>AD</given-names></name></person-group> (<year>2004</year>) <article-title>A review of the millipede fauna of Vietnam (Diplopoda).</article-title><source>Arthropoda Selecta</source><volume>13</volume>(<issue>1/2</issue>): <fpage>29</fpage>–<lpage>43</lpage>.</mixed-citation></ref><ref id="B16"><mixed-citation xmlns:xlink="http://www.w3.org/1999/xlink" xlink:type="simple"><person-group><name name-style="western"><surname>Likhitrakarn</surname><given-names>N</given-names></name><name name-style="western"><surname>Golovatch</surname><given-names>SI</given-names></name><name name-style="western"><surname>Prateepasen</surname><given-names>R</given-names></name><name name-style="western"><surname>Panha</surname><given-names>S</given-names></name></person-group> (<year>2010</year>) <article-title>Review of the genus <italic>Tylopus</italic> Jeekel, 1968, with descriptions of five new species from Thailand (Diplopoda, Polydesmida, Paradoxosomatidae).</article-title><source>ZooKeys</source><volume>72</volume>: <fpage>23</fpage>–<lpage>68</lpage>. doi: <ext-link ext-link-type="doi" xlink:href="10.3897/zookeys.72.744" xlink:type="simple">10.3897/zookeys.72.744</ext-link></mixed-citation></ref><ref id="B3"><mixed-citation xmlns:xlink="http://www.w3.org/1999/xlink" xlink:type="simple"><person-group><name name-style="western"><surname>Attems</surname><given-names>C</given-names></name></person-group> (<year>1953</year>) <article-title>Myriopoden von Indochina. Expedition von Dr. C. Dawydoff (1938–1939).</article-title><source>Mémoires du Muséum national d’Histoire naturelle, Série A, Zoologie</source><volume>5</volume>(<issue>3</issue>): <fpage>133</fpage>–<lpage>230</lpage>.</mixed-citation></ref><ref id="B9"><mixed-citation xmlns:xlink="http://www.w3.org/1999/xlink" xlink:type="simple"><person-group><name name-style="western"><surname>Golovatch</surname><given-names>SI</given-names></name></person-group> (<year>1984</year>) <article-title>Contributions to the millipede fauna of Vietnam (Diplopoda) II.</article-title><source>Acta Zoologica Academiae Scientiarum Hungaricae</source><volume>30</volume>(<issue>1/2</issue>): <fpage>53</fpage>–<lpage>77</lpage>.</mixed-citation></ref></ref-list></tp:taxon-treatment>
